# Supplementary material for: Head-Space SPME for the Analysis of Organophosphorus Insecticides by Novel Silica IL-Based Fibers in Real Samples
Source: Molecules. 2022 Jul 22;27(15):4688. doi: 10.3390/molecules27154688 (PMC9330742; doi:10.3390/molecules27154688)
Supplement: Supplementary file 1 [file molecules-27-04688-s001.zip]

Archive with 1 entries (1 files):
- molecules-1805870-supplementary.pdf
